# Supplementary material for: An Internet of Things Sensor Array for Spatially and Temporally Resolved Indoor Climate Measurements
Source: Sensors (Basel). 2022 Jun 9;22(12):4377. doi: 10.3390/s22124377 (PMC9227147; doi:10.3390/s22124377)
Supplement: Supplementary file 1 [file sensors-22-04377-s001.zip]

Archive with 2 entries (2 files):
- Video S1. SuppInfo_evolution_map_atgrade_auditorium.mp4
- Video S2. SuppInfo_evolution_map_inclined_auditorium.mp4
